# Supplementary material for: Preclinical Evaluation of a Novel Dual Targeting PI3Kδ/BRD4 Inhibitor, SF2535, in B-Cell Acute Lymphoblastic Leukemia
Source: Front Oncol. 2021 Dec 1;11:766888. doi: 10.3389/fonc.2021.766888 (PMC8671162; doi:10.3389/fonc.2021.766888)
Supplement: Supplementary file 2 [file DataSheet_2.zip]

Archive with 9 entries (9 files):
- Figure S1.JPEG
- Figure S2.JPEG
- Figure S3.JPEG
- Figure S4.JPEG
- Figure S5.JPEG
- Figure S6.JPEG
- Figure S7.JPEG
- Figure S8.JPEG
- Figure S9.JPEG
